# Supplementary material for: Spongenolactones A–C, Bioactive 5,5,6,6,5-Pentacyclic Spongian Diterpenes from the Red Sea Sponge Spongia sp
Source: Mar Drugs. 2022 Aug 1;20(8):498. doi: 10.3390/md20080498 (PMC9410434; doi:10.3390/md20080498)
Supplement: Supplementary file 1 [file marinedrugs-20-00498-s001.zip]

Archive with 1 entries (1 files):
- marinedrugs-1814868-supplementary.pdf
